# Supplementary material for: Genetic Variability and Aggressiveness of Stilbocrea banihashemiana, an Emerging Pathogen Responsible for Cankers of Fig and Fruit Trees
Source: Plants (Basel). 2026 Jun 24;15(13):1945. doi: 10.3390/plants15131945 (PMC13364062; doi:10.3390/plants15131945)
Supplement: Supplementary file 1 [file plants-15-01945-s001.zip]

Archive with 1 entries (1 files):
- plants-4311899-supplementary.pdf
